# Supplementary material for: Monaural Sound Localization Based on Reflective Structure and Homomorphic Deconvolution
Source: Sensors (Basel). 2017 Sep 23;17(10):2189. doi: 10.3390/s17102189 (PMC5677355; doi:10.3390/s17102189)
Supplement: Supplementary file 1 [file sensors-17-02189-s001.zip]

Archive with 4 entries (4 files):
- s1.avi
- s2.avi
- s3.avi
- s4.avi
